# Supplementary material for: Structure-function analyses reveal key molecular determinants of HIV-1 CRF01_AE resistance to the entry inhibitor temsavir
Source: Nat Commun. 2023 Oct 23;14:6710. doi: 10.1038/s41467-023-42500-2 (PMC10593844; doi:10.1038/s41467-023-42500-2)
Supplement: Supplementary file 4 — Source data [file 41467_2023_42500_MOESM4_ESM.xlsx]

## Sheet: Fig 1a
	Y axis: Neutralization IC50 (µM)
	Clade A	Clade B	Clade C	Clade D	Clade G	CRF01_AE	CRF02_AG	other CRFs
	0.029	0.001	0.001	0.0008	0.032	4.13	0.001	0.005
	0.098	0.003	0.003	0.001	0.209	5.13	0.023	0.329
	0.009	0.001	0.005	0.011	0.12	20	0.002	0.023
	1.92	0.0003	0.049	0.0005	0.043	20	15.1	0.026
	0.005	0.029	0.002	0.006	0.054	20	20	0.004
	0.01	0.0004	20	2.47	0.003	20	2.08	0.001
	0.372	0.002	0.0009	0.004	0.267	20	0.011	0.0009
	0.242	0.003	0.003	0.008		18.1	0.015	0.002
	0.007	0.003	0.001	0.005		4.04	0.019	0.339
	0.009	0.001	0.006	0.013		20	0.001	0.002
	0.006	0.0008	0.002	0.566		8.52	0.082	0.038
	0.017	0.013	0.013			12.7	0.057	0.013
	1.87	20	0.002			4.77	1.37	0.0003
	0.008	0.786	0.002			20	0.0002	0.001
	0.029	0.002	0.001			20	0.01	0.048
	0.628	0.001	0.001			20	2.81	0.2
	0.191	0.0005	0.0006			2.81		0.015
	0.013	0.001	0.03			20		0.001
	0.011	0.23	0.091			20		0.041
	0.012	20	0.002			13		0.032
	1.23	0.002	0.003			20		0.002
	0.123	0.02	0.071			20		0.001
	0.427	0.0009	0.292			20		0.007
	0.017	0.001	0.019					0.115
	0.61	0.0003	0.004					0.012
	0.071	0.0004	20
	1.01	0.01	0.077
		0.003	0.007
		0.012	0.002
		0.009	0.032
		1.04	0.01
		0.004	0.002
		0.002	0.001
		0.001	0.023
		7.05	0.0005
		0.003	0.004
		0.001	0.005
		1.08	0.006
		0.005	0.003
		1.26	0.008
		0.0009	0.008
			0.433
			0.003
			0.067
			0.014
			0.005
			0.007
			0.017
			0.001
			0.889
			0.018
			0.006
			0.002
			0.002
			0.0008
			0.018
			0.01
			0.006

## Sheet: Fig 1b
		Y axis: Neutralization IC50 (µM)
		S375	T375	H375	others
		0.029	15.1	4.13	1.87
		0.098	0.057	5.13	20
		0.009	0.001	20	2.81
		1.92	0.029	20	20
		0.005	0.003	20
		0.01	0.013	20
		0.372	0.001	20
		0.009	0.02	18.1
		0.006	1.04	4.04
		0.017	0.005	20
		0.008	1.26	8.52
		0.029	0.005	12.7
		0.011	0.889	4.77
		0.012	0.0003	20
		1.23	0.001	20
		0.123	0.0008	20
		0.427		2.81
		0.017		20
		0.61		20
		0.071		13
		1.01		20
		0.2		20
		0.015		20
		0.001
		0.041
		0.032
		0.002
		0.001
		0.007
		0.115
		0.012
		0.001
		0.023
		0.002
		2.08
		0.011
		0.015
		0.019
		0.001
		0.082
		1.37
		0.0002
		0.01
		0.001
		0.003
		0.0003
		0.0004
		0.002
		0.003
		0.001
		0.0008
		0.786
		0.002
		0.0005
		0.001
		0.23
		20
		0.002
		0.0009
		0.001
		0.0003
		0.0004
		0.01
		0.003
		0.012
		0.009
		0.004
		0.002
		0.001
		7.05
		0.003
		0.001
		1.08
		0.0009
		0.329
		0.023
		0.026
		0.004
		0.001
		0.0009
		0.002
		0.339
		0.002
		0.038
		0.013
		0.001
		0.003
		0.005
		0.049
		0.002
		20
		0.0009
		0.003
		0.001
		0.006
		0.002
		0.013
		0.002
		0.002
		0.001
		0.001
		0.0006
		0.03
		0.091
		0.002
		0.003
		0.071
		0.292
		0.019
		0.004
		20
		0.077
		0.007
		0.002
		0.032
		0.01
		0.002
		0.001
		0.023
		0.0005
		0.004
		0.005
		0.006
		0.003
		0.008
		0.008
		0.433
		0.003
		0.067
		0.014
		0.005
		0.007
		0.017
		0.001
		0.018
		0.006
		0.002
		0.002
		0.0008
		0.018
		0.01
		0.006
		0.048
		0.001
		0.011
		0.0005
		0.006
		2.47
		0.004
		0.008
		0.005
		0.013
		0.566
		0.032
		0.209
		0.12
		0.043
		0.054
		0.003
		0.267

## Sheet: Fig 1c
	X axis: Temsavir (nM)	Y axis : Relative infectivity (%)
		JRFL WT				JRFL S375T				JRFL S375N				JRFL S375M				JRFL S375H				JRFL S375F				JRFL S375Y				JRFL S375W
	0	100	100	100	100	100	100	100	100	100	100	100	100	100	100	100	100	100	100	100	100	100	100	100	100	100	100	100	100	100	100	100	100
	0.1	88.4413	81.9041	67.8312		69.2755	98.112	68.2496		89.7623	85.6384	86.7177		98.6007	143.038	92.762		97.5172	99.7027	99.1558		97.0588	121.506	78.411		95.0549	100.21	92.5783		99.9863	100.025	95.7102
	0.5	44.3784	48.1683	9.93897		51.9135	70.4849	7.99014		75.8961	73.4943	55.2266		105.913	188.551	81.646		94.7921	100.166	82.7419		82.2853	151.91	68.9403		93.6966	92.3523	97.9897		97.6131	107.833	88.0394
	1	16.1937	13.9099	0.0581578		28.7309	40.2178	1.08872		64.3834	67.3922	22.9585		93.2685	191.567	82.1652		92.4628	111.302	80.2089		83.7396	158.799	70.3316		103.494	95.9187	99.1671		112.34	95.1648	85.749
	5	0.0902698	0.781973	0.166268		1.70114	2.40278	0.104301		28.0496	34.1727	4.48965		73.7421	172.869	60.187		89.7935	91.5252	60.6402		75.9907	151.971	73.2744		82.1418	84.655	82.6307		108.208	99.6983	99.0301
	25	0.072658	0.128465	0.09925	0.386331	0.212863	0.116673	0.027155	9.3062	8.95253	4.92792	3.54707	2.35168	61.778	94.5356	37.3424	63.5256	193.211	192.383	121.78	152.325	178.619	44.3599	199.07	65.5704	99.3252	37.8611	127.457	68.3059	82.24	174.985	449.832	108.329
	100	0.13069	0.30865	0.199246	0.567354	0.027555	0.0118999	0.0165579	2.11252	3.48691	2.17078	1.39678	0.754134	37.5636	81.7125	14.7072	15.0883	67.6822	45.331	44.6004	67.6402	220.648	4.66112	254.017	177.006	109.874	49.3244	71.7756	51.0688	111.585	166.483	502.657	87.0215

## Sheet: Fig 1d
		sCD4 binding (+TMR) - Fold over DMSO
		JRFL WT	JRFL S375T	JRFL S375N	JRFL S375M	JRFL S375H	JRFL S375F	JRFL S375Y	JRFL S375W
		0.099944	0.179684	0.22726	0.225845	1.15828	0.98787	1.01451	1.03799
		0.089547	0.168842	0.247681	0.203815	1.00978	0.850638	0.982949	0.990622
		0.116272	0.206385	0.222884	0.279329	1.11797	0.90381	1.00283	0.88006

## Sheet: Fig 2a
	Y axis: Neutralization IC50 (µM)
	Y61	H61	H105	Q105	I108	V108	D474	N474	M475	I475	R476	K476
	1.87	0.005	0.005	20	0.005	0.0005	0.005	0.61	0.005	20	0.005	20
	0.029	20	0.001	20	0.001	20	0.001	0.071	0.001	8.52	0.001	8.52
	0.098	20	0.008	12.7	0.008	0.002	0.008	0.2	0.008	20	0.008	20
	0.009	12.7	0.0005	20	0.008	0.017	0.008	0.001	0.008	12.7	0.008	12.7
	1.92	20	20	20	1.87	0.041	1.87	0.001	1.87	20	1.87	20
	0.01	20	0.008	20	0.029	0.026	0.029	0.012	0.029	20	0.029	20
	0.372	20	0.002	20	0.098	0.329	0.098	1.08	0.098	20	0.098	20
	0.009	20	1.87	18.1	0.009	0.023	0.009	20	0.009	20	0.009	20
	0.006	18.1	0.029	20	1.92	0.004	1.92	0.002	1.92	18.1	1.92	18.1
	0.008	20	0.098	4.77	0.01	0.001	0.01	0.029	0.01	20	0.01	20
	0.029	4.77	0.009	20	0.372	0.0009	0.372	0.0009	0.372	4.77	0.372	4.77
	0.011	20	1.92	20	0.009	0.002	0.009	0.071	0.009	20	0.009	20
	0.012	20	0.01	20	0.006	0.339	0.006	0.292	0.006	20	0.006	20
	1.23	20	0.372	13	0.008	0.002	0.008	0.032	0.008	20	0.008	20
	0.123	13	0.009	20	0.029	0.038	0.029	0.005	0.029	13	0.029	13
	0.427	20	0.006	20	0.011	0.005	0.011	0.006	0.011	20	0.011	20
	0.017	20	0.008	5.13	0.012	0.0008	0.012	0.003	0.012	20	0.012	20
	1.01	5.13	0.029	2.81	1.23	0.013	1.23	0.008	1.23	4.04	1.23	4.04
	0.017	2.81	0.011	4.13	0.123	0.002	0.123	0.003	0.123	20	0.123	20
	0.61	4.13	0.012	4.04	0.427	0.005	0.427	0.007	0.427	20	0.427	20
	0.071	0.001	1.23	20	0.017	0.049	0.017	0.006	0.017		0.017	0.003
	0.015	0.008	0.123	0.002	1.01	0.003	1.01	0.018	1.01		1.01	0.077
	0.001	0.0005	0.427	8.52	0.61	0.001	0.015	0.002	0.015		0.015	0.433
	0.032	20	0.017	20	0.071	0.006	0.001	0.001	0.001		0.001	0.017
	0.041	0.008	1.01	15.1	0.015	0.002	0.032	0.011	0.032		0.032	0.209
	0.2		0.017	20	0.001	0.002	0.001	0.0005	0.001		0.001	0.026
	0.001		0.61	0.0004	0.032	0.002	0.007	2.47	0.007		0.007	0.0008
	0.002		0.071	0.01	0.2	0.001	0.115	20	0.115		0.115	0.001
	0.007		0.015	0.03	0.001	0.0006	20	12.7	20		20	0.001
	0.115		0.001	0.054	0.007	0.003	2.81	20	2.81		2.81	0.012
	0.012		0.032		0.115	0.01	0.023	0.329	0.023		0.023	1.08
	8.52		0.041		0.001	0.001	0.002	0.013	0.002		0.002	0.0009
	20		0.2		20	0.023	2.08	0.002	2.08		2.08	0.071
	0.001		0.001		2.81	0.004	0.011	20	0.011		0.011	0.292
	20		0.007		0.023	0.067	0.015	20	0.015		0.015	0.032
	2.81		0.115		0.002	0.566	0.019	20	0.019		0.019	0.005
	0.023		0.001		2.08	20	0.001	20	0.001		0.001	0.006
	0.002		20		0.011	20	0.082	18.1	0.082		0.082	0.003
	2.08		2.81		0.015	20	1.37	20	1.37		1.37	0.008
	0.011		0.023		0.019	20	0.01	4.77	0.01		0.01	0.003
	0.015		0.002		0.001	20	0.057	20	0.057		0.057	0.007
	0.019		2.08		0.082	18.1	0.003	20	0.003		0.003	0.006
	0.001		0.011		1.37	20	0.003	20	0.003		0.0003	0.018
	0.082		0.015		0.01	4.77	0.0003	13	0.0003		0.0004	0.011
	1.37		0.019		0.057	20	0.0004	20	0.0004		0.002	0.0005
	0.01		0.001		0.003	20	0.002	20	0.002		0.003	2.47
	0.057		0.082		0.001	20	0.003	5.13	0.003		0.001	0.329
	0.0002		1.37		0.012	13	0.001	2.81	0.001		0.0008	0.013
	15.1		0.01		1.08	20	0.0008	4.04	0.0008		0.786	0.002
	0.003		0.057		0.003	20	0.786	20	0.786		0.002	5.13
	0.001		0.003		0.0003	5.13	0.002	20	0.002		0.0005	2.81
	0.012		0.001		0.0004	2.81	0.0005		0.0005		0.001
	1.08		0.012		0.002	4.13	0.001		0.001		0.23
	0.003		1.08		0.003	4.04	0.23		0.23		0.0009
	0.0003		0.003		0.001	20	0.0009		0.0009		0.001
	0.0004		0.0003		0.0008	8.52	0.001		0.001		0.0003
	0.002		0.0004		0.786	20	0.0003		0.0003		0.01
	0.003		0.002		0.002	15.1	0.01		0.01		0.003
	0.001		0.003		0.0005	0.03	0.003		0.003		0.009
	0.0008		0.001		0.001		0.009		0.009		0.004
	0.786		0.0008		0.23		0.004		0.004		0.002
	0.002		0.786		0.0009		0.002		0.002		0.001
	0.0005		0.002		0.001		0.001		0.001		7.05
	0.001		0.0005		0.0003		7.05		7.05		0.003
	0.23		0.001		0.01		0.003		0.003		0.001
	0.0009		0.23		0.003		0.001		0.001		0.0009
	0.001		0.0009		0.009		0.0009		0.0009		0.013
	0.0003		0.001		0.004		0.013		0.013		0.001
	0.01		0.0003		0.002		0.001		0.001		1.04
	0.003		0.01		0.001		1.04		1.04		0.005
	0.009		0.003		7.05		0.005		0.005		1.26
	0.004		0.009		0.003		1.26		1.26		0.013
	0.002		0.004		0.001		0.013		0.013		0.001
	0.001		0.002		0.0009		0.077		0.077		0.003
	7.05		0.001		0.013		0.433		0.433		0.002
	0.003		7.05		0.001		0.017		0.017		0.001
	0.001		0.003		1.04		0.001		0.001		0.091
	0.0009		0.001		0.005		0.003		0.003		0.019
	0.013		0.0009		1.26		0.002		0.002		0.004
	0.001		0.013		0.02		0.001		0.001		20
	1.04		0.001		20		0.091		0.091		0.007
	0.005		1.04		0.002		0.019		0.019		0.002
	1.26		0.005		0.029		0.004		0.004		0.014
	20		1.26		0.013		20		20		0.005
	0.0004		0.02		0.077		0.007		0.007		0.018
	0.02		20		0.433		0.002		0.002		0.002
	20		0.002		0.017		0.014		0.014		0.006
	0.002		0.029		0.0009		0.005		0.005		0.889
	0.029		0.026		0.071		0.018		0.018		0.048
	0.026		0.329		0.292		0.002		0.002		0.001
	0.329		0.013		0.032		0.006		0.006		0.001
	0.013		0.023		0.005		0.889		0.889		0.006
	0.023		0.004		0.006		0.0003		0.0003		0.004
	0.004		0.001		0.003		0.048		0.048		0.005
	0.001		0.0009		0.008		0.001		0.001		0.013
	0.0009		0.002		0.003		0.001		0.001		0.0008
	0.002		0.339		0.007		0.006		0.006		0.032
	0.339		0.002		0.006		0.004		0.004		0.12
	0.002		0.038		0.018		0.005		0.005		0.043
	0.038		0.005		0.001		0.013		0.013		0.003
	0.005		0.077		0.003		0.0008		0.0008		0.267
	0.077		0.433		0.002		0.209		0.209		0.012
	0.433		0.017		0.001		0.032		0.032		0.0002
	0.017		0.0008		0.091		0.12		0.12		0.002
	0.0008		0.0009		0.019		0.043		0.043		20
	0.0009		0.071		0.004		0.003		0.003		0.0004
	0.071		0.292		20		0.267		0.267		0.01
	0.292		0.032		0.007		0.012		0.012		0.054
	0.032		0.005		0.002		0.0002		0.0002		0.0005
	0.005		0.006		0.014		0.002		0.002		0.002
	0.006		0.003		0.005		20		20		0.017
	0.003		0.008		0.018		0.0004		0.0004		0.041
	0.008		0.003		0.002		0.01		0.01		0.023
	0.003		0.007		0.006		0.054		0.054		0.004
	0.007		0.006		0.889		0.0005		0.0005		0.001
	0.006		0.018		0.002		0.002		0.002		0.0009
	0.018		0.013		0.001		0.017		0.017		0.002
	0.013		0.002		0.0003		0.041		0.041		0.339
	0.002		0.001		0.048		0.026		0.026		0.002
	0.001		0.003		0.001		0.023		0.023		0.038
	0.003		0.002		0.011		0.004		0.004		0.005
	0.002		0.001		0.0005		0.001		0.001		0.005
	0.001		0.091		2.47		0.0009		0.0009		0.049
	0.091		0.019		0.001		0.002		0.002		0.003
	0.019		0.004		0.006		0.339		0.339		0.001
	0.004		20		0.004		0.002		0.002		0.006
	20		0.007		0.005		0.038		0.038		0.002
	0.007		0.002		0.013		0.005		0.005		0.002
	0.002		0.014		0.0008		0.0008		0.0008		0.002
	0.014		0.005		0.209		0.005		0.005		0.001
	0.005		0.018		0.032		0.049		0.049		0.0006
	0.018		0.002		0.12		0.003		0.003		0.003
	0.002		0.006		0.043		0.001		0.001		0.01
	0.006		0.889		0.003		0.006		0.006		0.001
	0.889		0.005		0.267		0.002		0.002		0.023
	0.01		0.049		0.012		0.002		0.002		0.004
	0.005		0.003		0.0002		0.002		0.002		0.067
	0.049		0.001		20		0.001		0.001		0.566
	0.003		0.006		12.7		0.0006		0.0006		4.13
	0.001		0.002		0.002		0.003		0.003		15.1
	0.006		0.002		20		0.01		0.01		0.03
	0.002		0.002		0.0004		0.001		0.001		0.02
	0.002		0.001		0.01		0.023		0.023		0.61
	0.002		0.0006		0.054		0.004		0.004		0.071
	0.001		0.003				0.067		0.067		0.2
	0.0006		0.01				0.566		0.566		20
	0.003		0.001				20		4.13		0.002
	0.01		0.023				4.13		15.1		0.029
	0.001		0.004				8.52		0.03		0.002
	0.023		0.067				15.1		0.02		0.001
	0.004		0.002				0.03		0.61		20
	0.067		0.001						0.071
	0.03		0.0003						0.2
	0.002		0.048						0.001
	0.001		0.001						0.001
	0.0003		0.011						0.012
	0.048		0.0005						1.08
	0.001		2.47						20
	0.011		0.001						0.002
	0.0005		0.006						0.029
	2.47		0.004						0.0009
	0.001		0.005						0.071
	0.006		0.013						0.292
	0.004		0.0008						0.032
	0.005		0.566						0.005
	0.013		0.209						0.006
	0.0008		0.032						0.003
	0.566		0.12						0.008
	0.209		0.043						0.003
	0.032		0.003						0.007
	0.12		0.267						0.006
	0.043								0.018
	0.003								0.002
	0.267								0.001
	0.054								0.011
									0.0005
									2.47
									20
									0.329
									0.013
									0.002
									5.13
									2.81

## Sheet: Fig 2b
	X axis: Temsavir (nM)	Y axis : Relative infectivity (%)
		92TH023 WT			92TH023 H375S			92TH023 H375T			92TH023 LM			92TH023 LMHS			92TH023 LMHT
	0	100	100	100	100	100	100	100	100	100	100	100	100	100	100	100	100	100	100
	1	89.8645	102.181	86.0322	117.422	81.636	107.497	85.9711	83.0259	105.645	82.8885	105.829	81.5038	49.3528	37.816	43.3804	42.8978	67.1593	55.5357
	5	77.4465	120.721	86.7772	109.04	60.1844	129.808	81.0675	92.3716	89.5877	63.4532	71.1451	85.9246	29.4428	33.6115	29.1035	44.0227	46.691	23.9805
	10	69.308	86.3374	95.4665	95.7555	73.1098	115.82	84.5123	108.231	88.7323	66.9458	79.651	87.1271	21.0612	17.7261	12.1457	13.1597	34.1894	50.4108
	50	75.3192	101.13	84.1355	111.417	78.6534	130.902	86.524	82.6088	119.326	76.0092	99.9867	85.6288	7.31484	6.36557	6.4059	14.3245	26.4308	14.3408

## Sheet: Fig 2c
		sCD4 binding (+TMR) - Fold over DMSO
		92TH023 WT	92TH023 H375S	92TH023 H375T	92TH023 LM	92TH023 LMHS	92TH023 LMHT
		0.965518	0.700365	0.747396	1.04241	0.387281	0.704377
		0.928195	0.813745	0.964796	0.933037	0.484019	0.68529
		0.990472	0.945755	0.974515	0.978896	0.594797	0.744169

## Sheet: Fig 2d
	X axis: Temsavir (nM)	Y axis : Relative infectivity (%)
		CM244 WT			CM244 H375S			CM244 LM			CM244 LMHS
	0	100	100	100	100	100	100	100	100	100	100	100	100
	1	91.0915	114.42	104.549	90.0907	75.9159	33.2386	102.819	104.55	70.4862	18.8959	50.6245	15.5572
	5	80.9718	103.03	93.7921	97.0236	69.2137	22.4588	104.531	102.304	49.6453	5.22909	3.40269	2.61128
	10	79.7783	110.299	108.245	74.5482	52.6405	10.2755	98.1419	107.4	59.1318	1.15951	4.17704	2.60528
	50	78.0773	106.103	90.5088	19.9271	12.8459	4.09648	106.175	96.9147	54.579	0.311796	0.201606	0.389967

## Sheet: Fig 2e
		sCD4 binding (+TMR) - Fold over DMSO
		CM244 WT	CM244 H375S	CM244 LM	CM244 LM+HS
		1.04201	0.888715	1.04339	0.666144
		0.940261	0.73503	1.05366	0.458084
		0.95492	0.889917	0.926825	0.662459

## Sheet: Fig 2f
	X axis: Temsavir (nM)	Y axis : Relative infectivity (%)
		YU2 WT			YU2 S375T			YU2 S375H			YU2 LM			YU2 LM+ST			YU2 LM+SH
	0	100	100	100	100	100	100	100	100	100	100	100	100	100	100	100	100	100	100
	1	27.4498	23.3742	28.1647	32.779	22.5844	35.0676	63.2919	87.0597	84.5852	76.4591	76.4018	119.182	95.2565	91.9655	79.6279	101.627	98.3187	88.9144
	5	1.267	2.64243	1.58325	2.47947	1.40092	1.77012	57.7086	71.798	64.2482	65.3412	84.0034	74.4376	83.0048	82.0339	77.855	105.436	97.7235	87.2207
	10	0.241883	0.296246	0.392278	0.472732	0.278913	0.161921	66.6494	65.3275	50.1024	41.1017	43.3512	50.8185	75.1553	73.7876	56.2664	114.432	105.33	87.5665
	50	0.246106	0.267456	0.333437	0.134622	0.110083	0.151141	26.1516	30.7973	25.917	13.0704	12.6708	13.2107	36.2326	38.0343	31.1158	115.171	108.587	70.9415
	100	0.254169	0.247428	0.343472	0.109769	0.125255	0.1727	13.7111	12.275	13.4865	5.15335	3.30848	7.35258	20.7287	13.4951	13.1747	115.039	106.712	94.0587

[truncated: 2 more sheets: Fig 2g, Fig S1]
